# Supplementary material for: Empathy promotes altruistic behavior in economic interactions
Source: Sci Rep. 2016 Aug 31;6:31961. doi: 10.1038/srep31961 (PMC5005993; doi:10.1038/srep31961)
Supplement: Supplementary Dataset [file srep31961-s2.xlsx]

## Sheet: Klimecki_data
Case_Label	standard_DG_MUs_allocated	sex	Age	EmpathicDG_MUs_allocated_empathy_induction	EmpathicDG_MUs_allocated_control_condition	EmpathicDG_empathy_rating_empathy_induction	EmpathicDG_empathy_rating_control_condition	EmpathicDG_negative_affect_rating_empathy_induction	EmpathicDG_negative_affect_rating_control_condition	EmpathicDG_positive_affect_rating_empathy_induction	EmpathicDG_positive_affect_rating_control_condition
1	3	female	22	7.18182	2.40909	5.54545	1.40909	6.27273	1.36364	0	2.86364
2	1	female	34	6.22727	1.68182	4.63636	1.31818	4.77273	1.45455	0.0454545	2.72727
3	0	male	25	4.04545	2.22727	8.86364	5.36364	9.36364	3.68182	0.545455	5.40909
4	5	male	21	7.90909	5.59091	6.27273	3.68182	6.5	0.727273	1	5.45455
5	5	male	20	9.27273	6.22727	4.86364	0.590909	3.5	0.318182	0	1.5
6	5	male	24	7.86364	3.59091	8.81818	2.90909	7.31818	3.27273	0.181818	3.18182
7	10	female	21	9.31818	2	8.40909	2.27273	8.31818	2	2.18182	4.45455
8	5	male	25	8.54545	3.68182	8.27273	3.86364	5.22727	1.77273	0.772727	3.63636
9	5	male	24	9.18182	3.68182	8.13636	2.22727	5.68182	1.27273	0.909091	4.13636
10	2	female	27	3.59091	2.13636	4.68182	2.13636	1.40909	1.31818	0.363636	3.36364
11	5	female	28	9.54545	5.22727	8.63636	2.68182	8.18182	0.909091	0.136364	3.36364
12	4	female	24	8.63636	3.63636	9.09091	2.59091	4.18182	1.68182	0.772727	2.59091
13	4	male	26	4.18182	0.909091	8.54545	0.545455	1.54545	0.5	7.5	2.36364
14	10	male	24	9.72727	6.63636	7.95455	4.13636	6.40909	0.772727	0.545455	4.59091
15	6	female	22	5.13636	0.909091	6.31818	0.863636	6.54545	1.5	0	3.86364
16	5	female	21	4.59091	4.45455	6.45455	3.77273	6.13636	2.36364	0.136364	3.81818
17	5	male	23	6.27273	1.36364	7.86364	3.31818	7.95455	1.09091	0.227273	5.04545
18	5	female	20	9.54545	5.22727	7.72727	4.81818	7.77273	4.31818	1.90909	5.86364
19	5	female	31	5.95455	2.59091	7.31818	1.81818	8.59091	1.09091	1.31818	4.36364
20	5	female	23	8.72727	2.77273	8.81818	1.5	8.63636	1.77273	0.818182	4.72727
21	2	female	21	7.22727	2.59091	8.40909	4.13636	8.90909	4.77273	0.227273	4.90909
22	7	female	24	5.59091	2.95455	5.18182	1.27273	6.36364	1.86364	0.681818	4.90909
23	2	female	25	7.72727	4.5	8.36364	4	8.18182	4.27273	2.22727	5.40909
24	5	male	26	8.81818	3.68182	9.09091	4.04545	9.72727	2	0.363636	6.09091
25	5	male	35	6.63636	3.13636	6.40909	2.36364	4.04545	1	1.40909	4.27273
26	1	female	23	1.36364	0.181818	6.95455	1.27273	6.59091	0.772727	0.0909091	1.31818
27	5	female	22	7.18182	3.54545	9.36364	2.95455	9	3.31818	0.727273	3.59091
28	5	male	26	5.72727	2.31818	9.5	3.90909	9.31818	4	0.181818	3.72727
29	3	male	25	5.77273	3.09091	7.63636	2.54545	7.04545	2.18182	0.727273	3.95455
30	0	male	28	2.63636	2.5	4.31818	2.5	4	0.863636	1.27273	3
31	5	female	21	8.18182	3.22727	8.5	0.727273	7.90909	3.63636	0.318182	5.31818
32	0	male	27	1.81818	0	2.81818	0.863636	2.90909	0.363636	0.772727	2.13636
33	5	male	20	9.59091	3.68182	9.72727	2.68182	9.54545	0.954545	0	3.72727
34	5	female	25	7.5	3.22727	7.72727	1	7	0.590909	0.409091	1.59091
35	5	female	20	9.31818	6.13636	9.40909	5.27273	8.13636	2.59091	0.363636	4.18182
36	5	female	29	7.59091	2.45455	7.54545	2.27273	8.5	1.95455	2.22727	5.09091
37	5	female	21	10	5.81818	8.45455	2.77273	7.40909	2.27273	2.54545	5.72727
38	5	female	24	8.77273	1.63636	9.22727	2.36364	8.40909	1.13636	1.04545	7.04545
39	5	female	24	6.95455	3.04545	8.22727	2.86364	6.95455	3.36364	1.63636	5.45455
40	0	male	23	8.31818	2.36364	8.13636	1.09091	7.40909	2.36364	1.54545	4.90909
41	5	female	23	5.13636	2.09091	5.09091	0.909091	4.27273	0.227273	0.363636	2.22727
42	4	female	19	7.45455	3	7.36364	3.27273	8.09091	3.68182	0.590909	3.5
43	5	female	20	6.5	3.13636	7.81818	2.54545	6.63636	2.54545	2.31818	3.54545
44	5	female	19	8.36364	2.68182	7.31818	2.22727	8.31818	1.36364	0.590909	5.18182
45	8	female	23	8.68182	1.36364	7.54545	1.59091	7.59091	1.18182	0	1.68182
46	7	female	19	7.68182	2.5	8.18182	2.45455	8.13636	2.27273	0.272727	3.81818
47	0	female	19	7.77273	2.81818	9.22727	2.5	8.95455	2.04545	0	2.31818
48	4	female	20	7.18182	3.54545	7.40909	4.86364	6.95455	2.5	0.318182	4.22727
49	5	male	24	6.86364	5.04545	6.72727	5.09091	5.90909	4.27273	3.72727	5.72727
50	0	male	26	5.13636	1.72727	7.04545	4.04545	7.36364	2.77273	1.13636	4.72727
